# Supplementary material for: In situ performance and stability tests of large-area flexible polymer solar cells in the 35-km stratospheric environment
Source: Natl Sci Rev. 2022 Dec 15;10(4):nwac285. doi: 10.1093/nsr/nwac285 (PMC10029844; doi:10.1093/nsr/nwac285)
Supplement: nwac285_Supplemental_Files [file nwac285_supplemental_files.zip]

Archive with 2 entries (2 files):
- nwac285-Support Information-proof-SINANO.pdf
- Supplementary data.docx
